# Supplementary material for: Degradation of Polyaromatic Hydrocarbons by Biosurfactant-Producing Pseudomonas aeruginosa NG4
Source: J Xenobiot. 2025 Feb 12;15(1):31. doi: 10.3390/jox15010031 (PMC11856512; doi:10.3390/jox15010031)
Supplement: Supplementary file 1 [file jox-15-00031-s001.zip]

Archive with 1 entries (1 files):
- jox-3386837-supplementary.pdf
